# Supplementary material for: Over-production of exopolysaccharide by Lacticaseibacillus rhamnosus CNCM I-3690 strain cutbacks its beneficial effect on the host
Source: Sci Rep. 2023 Apr 14;13:6114. doi: 10.1038/s41598-023-32116-3 (PMC10104810; doi:10.1038/s41598-023-32116-3)
Supplement: Supplementary file 6 — Supplementary Table S1. [file 41598_2023_32116_MOESM6_ESM.xlsx]

## Sheet: ≥90 coverage
Table S1. Mutations identified in the different strains
Comparison	Mutation	Pos	Ref	Var*	Score	Var_cov	Var_frac	Type	Ref_nt	Var_nt	Ref_nt_pos_change	Ref_aa_pos_change	Frameshift	Gene_ID	Function	Upstream_feature	Downstream_feature	snpEff_type	snpEff_impact	Preferred_name	Description
WT_vs_7259	1	1992692	T	A	44438	2552	0.91									Beta-glucoside bgl operon antiterminator, BglG family	PTS system, lactose-specific IIB component (EC 2.7.1.207) / PTS system, lactose-specific IIC component	intergenic_region	MODIFIER
	2	1995090	G	A	23634.5	1036	0.99	Nonsyn	gtc	Atc	427G>A	Val143Ile		fig|47715.1207.peg.1947	6-phospho-beta-galactosidase (EC 3.2.1.85)	PTS system, lactose-specific IIB component (EC 2.7.1.207) / PTS system, lactose-specific IIC component	6-phospho-beta-galactosidase (EC 3.2.1.85)	missense_variant	MODERATE	lacG	Belongs to the glycosyl hydrolase 1 family
	3	1995215	G	C	22610.5	1018	0.98	Nonsyn	atg	atC	552G>C	Met184Ile		fig|47715.1207.peg.1947	6-phospho-beta-galactosidase (EC 3.2.1.85)	PTS system, lactose-specific IIB component (EC 2.7.1.207) / PTS system, lactose-specific IIC component	6-phospho-beta-galactosidase (EC 3.2.1.85)	missense_variant	MODERATE	lacG	Belongs to the glycosyl hydrolase 1 family
	4	1995406	AGAACC	AGACC	15969	860	0.9	Deletion	aagaacctt	aAGACCtt	746delA	Asn249fs	yes	fig|47715.1207.peg.1947	6-phospho-beta-galactosidase (EC 3.2.1.85)	PTS system, lactose-specific IIB component (EC 2.7.1.207) / PTS system, lactose-specific IIC component	6-phospho-beta-galactosidase (EC 3.2.1.85)	frameshift_variant	HIGH	lacG	Belongs to the glycosyl hydrolase 1 family
	5	1995463	TCGA	TA	16523.5	917	0.96	Deletion								6-phospho-beta-galactosidase (EC 3.2.1.85)	6-phospho-beta-galactosidase (EC 3.2.1.85)	intergenic_region	MODIFIER
	6	1995471	GCA	GA	20946.6	965	0.96	Deletion								6-phospho-beta-galactosidase (EC 3.2.1.85)	6-phospho-beta-galactosidase (EC 3.2.1.85)	intergenic_region	MODIFIER
	7	1995868	GCAAT	GT	16140.9	891	0.94	Deletion	gcaatt	GTt	389_391delCAA	Ala130_Ile131del		fig|47715.1207.peg.1948	6-phospho-beta-galactosidase (EC 3.2.1.85)	6-phospho-beta-galactosidase (EC 3.2.1.85)	PTS system, lactose-specific IIA component (EC 2.7.1.207)	disruptive_inframe_deletion	MODERATE	lacG	Belongs to the glycosyl hydrolase 1 family
WT_vs_7292	8	441388	G	A	15952.4	658	0.98	Nonsyn	tca	tTa	212C>T	Ser71Leu		fig|47715.1207.peg.415	Tyrosine-protein kinase EpsD (EC 2.7.10.2)	hypothetical protein	hypothetical protein	missense_variant	MODERATE	ywqD	Capsular exopolysaccharide family
	9	1992283	GCAT	GT	24915.6	1452	0.97	Deletion	cagcat	caGT	226_227delCA	His76fs	yes	fig|47715.1207.peg.1943	Beta-glucoside bgl operon antiterminator, BglG family	Beta-glucoside bgl operon antiterminator, BglG family	PTS system, lactose-specific IIB component (EC 2.7.1.207) / PTS system, lactose-specific IIC component	frameshift_variant	HIGH	lacT	PRD domain
	10	1992553	AGA	AA	24583.6	1342	0.94	Deletion								Beta-glucoside bgl operon antiterminator, BglG family	PTS system, lactose-specific IIB component (EC 2.7.1.207) / PTS system, lactose-specific IIC component	intergenic_region	MODIFIER
	11	1992649	TAT	TT	21303.4	1312	0.92	Deletion								Beta-glucoside bgl operon antiterminator, BglG family	PTS system, lactose-specific IIB component (EC 2.7.1.207) / PTS system, lactose-specific IIC component	intergenic_region	MODIFIER
	1	1992692	T	A	23200.8	1206	0.99									Beta-glucoside bgl operon antiterminator, BglG family	PTS system, lactose-specific IIB component (EC 2.7.1.207) / PTS system, lactose-specific IIC component	intergenic_region	MODIFIER
	12	1992698	C	G	23022.7	1135	0.95									Beta-glucoside bgl operon antiterminator, BglG family	PTS system, lactose-specific IIB component (EC 2.7.1.207) / PTS system, lactose-specific IIC component	intergenic_region	MODIFIER
	13	1992726	C	T	17255.8	734	0.98									Beta-glucoside bgl operon antiterminator, BglG family	PTS system, lactose-specific IIB component (EC 2.7.1.207) / PTS system, lactose-specific IIC component	intergenic_region	MODIFIER
	14	1992789	AAA	AAG	11638.4	673	0.94									Beta-glucoside bgl operon antiterminator, BglG family	PTS system, lactose-specific IIB component (EC 2.7.1.207) / PTS system, lactose-specific IIC component	intergenic_region	MODIFIER
	15	1993434	A	G	24730.1	1295	0.94	Nonsyn	ata	Gta	598A>G	Ile200Val		fig|47715.1207.peg.1944	PTS system, lactose-specific IIB component (EC 2.7.1.207) / PTS system, lactose-specific IIC component	Beta-glucoside bgl operon antiterminator, BglG family	PTS system, lactose-specific IIB component (EC 2.7.1.207) / PTS system, lactose-specific IIC component	missense_variant	MODERATE	lacE	Phosphotransferase system, EIIC
	16	1993611	C	T	23386.3	1226	0.91	Synon	ctg	Ttg	775C>T	Leu259Leu		fig|47715.1207.peg.1944	PTS system, lactose-specific IIB component (EC 2.7.1.207) / PTS system, lactose-specific IIC component	Beta-glucoside bgl operon antiterminator, BglG family	PTS system, lactose-specific IIB component (EC 2.7.1.207) / PTS system, lactose-specific IIC component	synonymous_variant	LOW	lacE	Phosphotransferase system, EIIC
	17	1993712	C	A	22249.6	1316	0.93	Synon	gtc	gtA	876C>A	Val292Val		fig|47715.1207.peg.1944	PTS system, lactose-specific IIB component (EC 2.7.1.207) / PTS system, lactose-specific IIC component	Beta-glucoside bgl operon antiterminator, BglG family	PTS system, lactose-specific IIB component (EC 2.7.1.207) / PTS system, lactose-specific IIC component	synonymous_variant	LOW	lacE	Phosphotransferase system, EIIC
	18	1993813	T	G	29879.9	1386	0.92	Nonsyn	ttt	ttG	33T>G	Phe11Leu		fig|47715.1207.peg.1945	PTS system, lactose-specific IIB component (EC 2.7.1.207) / PTS system, lactose-specific IIC component	PTS system, lactose-specific IIB component (EC 2.7.1.207) / PTS system, lactose-specific IIC component	PTS system, lactose-specific IIB component (EC 2.7.1.207) / PTS system, lactose-specific IIC component	missense_variant	MODERATE	lacE	Phosphotransferase system, EIIC
	19	1994920	AC	AT	10063.6	461	0.99	Synon	tac	tAT	258C>T	Tyr86Tyr		fig|47715.1207.peg.1947	6-phospho-beta-galactosidase (EC 3.2.1.85)	PTS system, lactose-specific IIB component (EC 2.7.1.207) / PTS system, lactose-specific IIC component	6-phospho-beta-galactosidase (EC 3.2.1.85)	synonymous_variant	LOW	lacG	Belongs to the glycosyl hydrolase 1 family
	20	1994960	CGAACC	CCC	6144.59	391	0.9	Deletion	atcgaaccg	atCCCg	298_300delGAA	Glu100del		fig|47715.1207.peg.1947	6-phospho-beta-galactosidase (EC 3.2.1.85)	PTS system, lactose-specific IIB component (EC 2.7.1.207) / PTS system, lactose-specific IIC component	6-phospho-beta-galactosidase (EC 3.2.1.85)	inframe_deletion	MODERATE	lacG	Belongs to the glycosyl hydrolase 1 family
	2	1995090	G	A	11598.8	506	0.99	Nonsyn	gtc	Atc	427G>A	Val143Ile		fig|47715.1207.peg.1947	6-phospho-beta-galactosidase (EC 3.2.1.85)	PTS system, lactose-specific IIB component (EC 2.7.1.207) / PTS system, lactose-specific IIC component	6-phospho-beta-galactosidase (EC 3.2.1.85)	missense_variant	MODERATE	lacG	Belongs to the glycosyl hydrolase 1 family
	3	1995215	G	C	10730.5	482	0.98	Nonsyn	atg	atC	552G>C	Met184Ile		fig|47715.1207.peg.1947	6-phospho-beta-galactosidase (EC 3.2.1.85)	PTS system, lactose-specific IIB component (EC 2.7.1.207) / PTS system, lactose-specific IIC component	6-phospho-beta-galactosidase (EC 3.2.1.85)	missense_variant	MODERATE	lacG	Belongs to the glycosyl hydrolase 1 family
	4	1995407	GAACC	GACC	7304.34	392	0.9	Deletion	aagaacctt	aaGACCtt	746delA	Asn249fs	yes	fig|47715.1207.peg.1947	6-phospho-beta-galactosidase (EC 3.2.1.85)	PTS system, lactose-specific IIB component (EC 2.7.1.207) / PTS system, lactose-specific IIC component	6-phospho-beta-galactosidase (EC 3.2.1.85)	frameshift_variant	HIGH	lacG	Belongs to the glycosyl hydrolase 1 family
	5	1995463	TCGA	TA	7885.44	418	0.97	Deletion								6-phospho-beta-galactosidase (EC 3.2.1.85)	6-phospho-beta-galactosidase (EC 3.2.1.85)	intergenic_region	MODIFIER
	6	1995471	GCA	GA	9316.14	432	0.95	Deletion								6-phospho-beta-galactosidase (EC 3.2.1.85)	6-phospho-beta-galactosidase (EC 3.2.1.85)	intergenic_region	MODIFIER
	7	1995868	GCAAT	GT	7991.88	443	0.95	Deletion	gcaatt	GTt	389_391delCAA	Ala130_Ile131del		fig|47715.1207.peg.1948	6-phospho-beta-galactosidase (EC 3.2.1.85)	6-phospho-beta-galactosidase (EC 3.2.1.85)	PTS system, lactose-specific IIA component (EC 2.7.1.207)	disruptive_inframe_deletion	MODERATE	lacG	Belongs to the glycosyl hydrolase 1 family
WT_vs_7358	21	441046	A	C	9297.96	529	0.94	Nonsyn	ctg	cGg	554T>G	Leu185Arg		fig|47715.1207.peg.415	Tyrosine-protein kinase EpsD (EC 2.7.10.2)	hypothetical protein	hypothetical protein	missense_variant	MODERATE	ywqD	Capsular exopolysaccharide family
	9	441388	G	A	12882.5	545	0.96	Nonsyn	tca	tTa	212C>T	Ser71Leu		fig|47715.1207.peg.415	Tyrosine-protein kinase EpsD (EC 2.7.10.2)	hypothetical protein	hypothetical protein	missense_variant	MODERATE	ywqD	Capsular exopolysaccharide family
	20	1994920	AC	AT	11686.2	529	0.97	Synon	tac	tAT	258C>T	Tyr86Tyr		fig|47715.1207.peg.1947	6-phospho-beta-galactosidase (EC 3.2.1.85)	PTS system, lactose-specific IIB component (EC 2.7.1.207) / PTS system, lactose-specific IIC component	6-phospho-beta-galactosidase (EC 3.2.1.85)	synonymous_variant	LOW	lacG	Belongs to the glycosyl hydrolase 1 family
	22	1994959	TCGAAC	TCC	7342.51	479	0.9	Deletion	atcgaaccg	aTCCcg	298_300delGAA	Glu100del		fig|47715.1207.peg.1947	6-phospho-beta-galactosidase (EC 3.2.1.85)	PTS system, lactose-specific IIB component (EC 2.7.1.207) / PTS system, lactose-specific IIC component	6-phospho-beta-galactosidase (EC 3.2.1.85)	inframe_deletion	MODERATE	lacG	Belongs to the glycosyl hydrolase 1 family
	2	1995090	G	A	12861.9	557	0.99	Nonsyn	gtc	Atc	427G>A	Val143Ile		fig|47715.1207.peg.1947	6-phospho-beta-galactosidase (EC 3.2.1.85)	PTS system, lactose-specific IIB component (EC 2.7.1.207) / PTS system, lactose-specific IIC component	6-phospho-beta-galactosidase (EC 3.2.1.85)	missense_variant	MODERATE	lacG	Belongs to the glycosyl hydrolase 1 family
	3	1995215	G	C	12022.9	532	0.99	Nonsyn	atg	atC	552G>C	Met184Ile		fig|47715.1207.peg.1947	6-phospho-beta-galactosidase (EC 3.2.1.85)	PTS system, lactose-specific IIB component (EC 2.7.1.207) / PTS system, lactose-specific IIC component	6-phospho-beta-galactosidase (EC 3.2.1.85)	missense_variant	MODERATE	lacG	Belongs to the glycosyl hydrolase 1 family
	5	1995463	TCGA	TA	8837.43	493	0.97	Deletion								6-phospho-beta-galactosidase (EC 3.2.1.85)	6-phospho-beta-galactosidase (EC 3.2.1.85)	intergenic_region	MODIFIER	lacG	Belongs to the glycosyl hydrolase 1 family
	6	1995471	GCA	GA	10947.2	502	0.96	Deletion								6-phospho-beta-galactosidase (EC 3.2.1.85)	6-phospho-beta-galactosidase (EC 3.2.1.85)	intergenic_region	MODIFIER	lacG	Belongs to the glycosyl hydrolase 1 family
	7	1995868	GCAAT	GT	9158.58	496	0.94	Deletion	gcaatt	GTt	389_391delCAA	Ala130_Ile131del		fig|47715.1207.peg.1948	6-phospho-beta-galactosidase (EC 3.2.1.85)	6-phospho-beta-galactosidase (EC 3.2.1.85)	PTS system, lactose-specific IIA component (EC 2.7.1.207)	disruptive_inframe_deletion	MODERATE	lacG	Belongs to the glycosyl hydrolase 1 family
*Variations in grey are present in strains with different phenotypes of EPS production
