# Supplementary material for: Over-production of exopolysaccharide by Lacticaseibacillus rhamnosus CNCM I-3690 strain cutbacks its beneficial effect on the host
Source: Sci Rep. 2023 Apr 14;13:6114. doi: 10.1038/s41598-023-32116-3 (PMC10104810; doi:10.1038/s41598-023-32116-3)
Supplement: Supplementary file 7 — Supplementary Table S2. [file 41598_2023_32116_MOESM7_ESM.xlsx]

## Sheet: Networks 7292 vs DNBS
Supplementary Table 2. Genes modulated by the variant 7292 versus the non-treated miced and the major modulated pathways modulated by the variant 7292 as identified via IPA.
Ingenuity Canonical Pathways	-log(p-value)	Ratio	z-score	Molecules
ErbB2-ErbB3 Signaling	1.51	0.147	-1.667	AKT1,FGFR1,JUN,MYC,PIK3CG,PIK3R1,PIK3R6,PTPN11,SHC1,SOS2
RhoGDI Signaling	2.43	0.138	-1.414	ARHGAP12,ARHGAP9,ARHGDIA,CD44,CDH3,EZR,FNBP1,GDI2,GNAI2,GNB3,GNG10,GNG12,GNG5,ITGB1,MYL4,PAK4,PIP4K2A,PIP4K2B,PIP5K1B,RHOA,RHOG,RHOT2,ROCK2
Cytotoxic T Lymphocyte-mediated Apoptosis of Target Cells	1.86	0.222	-1.342	BID,CD3D,CD3G,CYCS,FCER1G,HLA-A
Ceramide Signaling	2.48	0.165	-0.832	AKT1,CTSD,CYCS,FGFR1,JUN,PIK3CG,PIK3R1,PIK3R6,PPP2R2A,PPP2R5A,PTPN11,S1PR1,SMPD2,SMPD4,SPHK1
PTEN Signaling	1.83	0.137	-0.775	AKT1,BMPR2,CDKN1A,CSNK2A1,FGFR1,FLT1,INPP5D,ITGB1,MAGI3,PDGFRB,PIK3CG,PIK3R1,SHC1,SOS2,TGFBR1,TNFRSF11A
Protein Kinase A Signaling	2.7	0.119	-0.164	ACP1,ADCY4,ADD3,ANAPC10,ANAPC2,BRAF,DUSP22,DUSP7,EBI3,GLI3,GNAI2,GNB3,GNG10,GNG12,GNG5,GYS1,MYL4,NFATC4,NFKBIB,PDE1B,PDE4A,PDE7A,PLCB1,PLCG2,PRKACB,PRKCD,PTCH1,PTK2B,PTPN11,PTPN21,PTPN22,PTPN7,PTPN9,PTPRO,PTPRS,PYGL,RHOA,ROCK2,SIRPA,SMAD4,SMPDL3A,Tcf7,TGFBR1,UBASH3B
PI3K/AKT Signaling	1.7	0.132	0.535	AKT1,CDKN1A,EIF4EBP1,GAB2,GYS1,INPP5D,ITGB1,JAK2,NFKBIB,PIK3CG,PIK3R1,PPP2R2A,PPP2R5A,RHEB,SHC1,SOS2
Wnt/Î²-catenin Signaling	1.36	0.115	0.775	AKT1,BMPR2,CD44,CDH3,CSNK2A1,DVL1,GJA1,JUN,MYC,PPP2R2A,PPP2R5A,SFRP2,SOX4,TAB1,Tcf7,TGFBR1,WNT2B,WNT4,WNT5A
OX40 Signaling Pathway	2.1	0.172	0.816	CD3D,CD3G,FCER1G,H2-M11,H2-M2,HLA-A,HLA-E,HLA-F,JUN,NFKBIB,TRAF5
STAT3 Pathway	1.68	0.151	0.905	BMPR2,CDKN1A,FGFR1,FLT1,JAK2,MYC,PDGFRB,PIM1,SOCS3,TGFBR1,TNFRSF11A
Aldosterone Signaling in Epithelial Cells	1.69	0.123	1.069	DNAJB4,DNAJC11,DNAJC12,FGFR1,HSPA12A,HSPA1L,HSPA9,PIK3CG,PIK3R1,PIK3R6,PIP4K2A,PIP4K2B,PIP5K1B,PLCB1,PLCG2,PRKCD,PTPN11,SCNN1G,SGK1,SOS2
Cdc42 Signaling	1.31	0.119	1.508	CD3D,CD3G,CDC42BPA,FCER1G,FGD3,H2-M11,H2-M2,HLA-A,HLA-E,HLA-F,ITGB1,JUN,MYL4,PAK4,WAS,WIPF1
Prolactin Signaling	2.5	0.171	1.604	FGFR1,FYN,JAK2,JUN,MYC,PIK3CG,PIK3R1,PIK3R6,PLCG2,PRKCD,PTPN11,SHC1,SOCS3,SOS2
PCP pathway	2.15	0.175	1.667	DVL1,JUN,PRICKLE1,RHOA,ROCK2,RSPO3,SDC3,VANGL1,WNT2B,WNT4,WNT5A
P2Y Purigenic Receptor Signaling Pathway	2.38	0.146	1.698	ADCY4,AKT1,FGFR1,GNAI2,GNB3,GNG10,GNG12,GNG5,ITGB3,JUN,MYC,PIK3CG,PIK3R1,PIK3R6,PLCB1,PLCG2,PRKACB,PRKCD,PTPN11
EGF Signaling	1.51	0.147	1.897	AKT1,CSNK2A1,FGFR1,JUN,PIK3CG,PIK3R1,PIK3R6,PTPN11,SHC1,SOS2
ErbB4 Signaling	1.39	0.141	1.897	AKT1,FGFR1,PIK3CG,PIK3R1,PIK3R6,PLCG2,PRKCD,PTPN11,SHC1,SOS2
Telomerase Signaling	2.19	0.15	1.941	AKT1,CDKN1A,ELK3,FGFR1,HDAC7,IL2RB,MYC,PIK3CG,PIK3R1,PIK3R6,PPP2R2A,PPP2R5A,PTGES3,PTPN11,SHC1,SOS2
IGF-1 Signaling	1.98	0.146	1.941	AKT1,CSNK2A1,FGFR1,IGFBP2,IGFBP4,JAK2,JUN,PIK3CG,PIK3R1,PIK3R6,PRKACB,PTPN11,SHC1,SOCS3,SOS2
Macropinocytosis Signaling	2.17	0.163	2.121	CSF1,FGFR1,ITGB1,ITGB3,ITGB7,PIK3CG,PIK3R1,PIK3R6,PLCG2,PRKCD,PTPN11,RAB5A,RHOA
Toll-like Receptor Signaling	1.43	0.143	2.121	IRAK3,JUN,LY96,MAP4K4,TAB1,TLR3,TLR5,TLR6,TLR7,TNFAIP3
SAPK/JNK Signaling	1.74	0.14	2.138	FCER1G,FGFR1,GNB3,GNG5,HNRNPK,JUN,MAP4K4,PIK3CG,PIK3R1,PIK3R6,PTPN11,SHC1,SOS2,TAB1
PDGF Signaling	3.43	0.189	2.183	ACP1,CAV1,CSNK2A1,FGFR1,INPP5D,JAK2,JUN,MYC,PDGFRB,PIK3CG,PIK3R1,PIK3R6,PLCG2,PTPN11,SHC1,SOS2,SPHK1
Inhibition of Angiogenesis by TSP1	1.98	0.212	2.236	AKT1,CD47,FYN,HSPG2,JUN,TGFBR1,THBS1
Ephrin B Signaling	1.36	0.139	2.236	ACP1,EPHB3,GNAI2,GNB3,GNG10,GNG12,GNG5,HNRNPK,RHOA,ROCK2
Thrombopoietin Signaling	2.5	0.185	2.309	FGFR1,GAB2,JAK2,JUN,MYC,PIK3CG,PIK3R1,PIK3R6,PLCG2,PRKCD,PTPN11,SHC1
JAK/Stat Signaling	1.66	0.145	2.309	AKT1,CDKN1A,FGFR1,JAK2,JUN,PIK3CG,PIK3R1,PIK3R6,PTPN11,SHC1,SOCS3,SOS2
VEGF Family Ligand-Receptor Interactions	1.55	0.14	2.309	AKT1,FGFR1,FLT1,PIK3CG,PIK3R1,PIK3R6,PLA2G2F,PLCG2,PRKCD,PTPN11,SHC1,SOS2
VEGF Signaling	1.42	0.13	2.309	AKT1,EIF2S3,FGFR1,FLT1,PIK3CG,PIK3R1,PIK3R6,PLCG2,PTK2B,PTPN11,ROCK2,SHC1,SOS2
Paxillin Signaling	1.42	0.127	2.309	DOCK1,FGFR1,ITGB1,ITGB3,ITGB7,NCK1,PAK4,PIK3CG,PIK3R1,PIK3R6,PTK2B,PTPN11,SOS2,TLN1
fMLP Signaling in Neutrophils	2.13	0.144	2.324	CYBB,FGFR1,GNAI2,GNB3,GNG10,GNG12,GNG5,NCF1,NFATC4,NFKBIB,PIK3CG,PIK3R1,PIK3R6,PLCB1,PRKCD,PTPN11,WAS
Phospholipase C Signaling	2.06	0.123	2.324	ADCY4,CD3D,CD3G,FCER1G,FNBP1,FYN,GNB3,GNG10,GNG12,GNG5,HDAC7,HMOX1,ITGB1,MYL4,NFATC4,PLA2G2F,PLCB1,PLCG2,PRKCD,RAPGEF3,RHOA,RHOG,RHOT2,SHC1,SOS2,TGM2,ZAP70
GÎ±q Signaling	3.14	0.153	2.4	AKT1,AVPR1B,FGFR1,FNBP1,GNB3,GNG10,GNG12,GNG5,GYS1,HMOX1,NFATC4,NFKBIB,PIK3CG,PIK3R1,PIK3R6,PLCB1,PLCG2,PRKCD,PTK2B,PTPN11,RHOA,RHOG,RHOT2,ROCK2
CXCR4 Signaling	2.6	0.142	2.4	ADCY4,AKT1,DOCK1,FGFR1,FNBP1,GNAI2,GNB3,GNG10,GNG12,GNG5,JUN,MYL4,PAK4,PIK3CG,PIK3R1,PIK3R6,PLCB1,PRKCD,PTPN11,RHOA,RHOG,RHOT2,ROCK2
Relaxin Signaling	2.09	0.135	2.496	ADCY4,AKT1,BRAF,FGFR1,GNAI2,GNB3,GNG10,GNG12,GNG5,JUN,NFKBIB,PDE1B,PDE4A,PDE7A,PIK3CG,PIK3R1,PIK3R6,PRKACB,PTPN11,SMPDL3A
Mouse Embryonic Stem Cell Pluripotency	2.27	0.152	2.5	AKT1,BMPR2,DVL1,FGFR1,ID4,IL6ST,JAK2,MYC,PIK3CG,PIK3R1,PIK3R6,PTPN11,SMAD4,SOS2,TAB1,Tcf7
PKCÎ¸ Signaling in T Lymphocytes	2.22	0.144	2.5	CD28,CD3D,CD3G,FCER1G,FGFR1,FYN,HLA-A,JUN,Map3k7,NFATC4,NFKBIB,PIK3CG,PIK3R1,PIK3R6,PLCG2,PTPN11,SOS2,ZAP70
Thrombin Signaling	1.56	0.116	2.524	ADCY4,AKT1,FGFR1,FNBP1,GATA6,GNAI2,GNB3,GNG10,GNG12,GNG5,MYL4,PIK3CG,PIK3R1,PIK3R6,PLCB1,PLCG2,PRKCD,PTPN11,RHOA,RHOG,RHOT2,ROCK2,SHC1
IL-2 Signaling	2.56	0.188	2.53	AKT1,CSNK2A1,FGFR1,IL2RB,JUN,PIK3CG,PIK3R1,PIK3R6,PTK2B,PTPN11,SHC1,SOS2
FcÎ³ Receptor-mediated Phagocytosis in Macrophages and Monocytes	6.19	0.244	2.558	AKT1,DOCK1,EZR,FCGR1A,FCGR3A/FCGR3B,FGR,FYB1,FYN,GAB2,HCK,HMOX1,INPP5D,NCF1,NCK1,PIK3CG,PIK3R1,PRKCD,PTK2B,RAB11A,TLN1,WAS,YES1
Production of Nitric Oxide and Reactive Oxygen Species in Macrophages	1.71	0.121	2.558	AKT1,CYBB,FGFR1,FNBP1,HOXA10,JAK2,JUN,Map3k7,NCF1,NFKBIB,PIK3CG,PIK3R1,PIK3R6,PLCG2,PPP2R2A,PPP2R5A,PRKCD,PTPN11,RHOA,RHOG,RHOT2,SIRPA
IL-6 Signaling	1.92	0.137	2.668	AKT1,COL1A1,CSNK2A1,FGFR1,IL6ST,JAK2,JUN,MAP4K4,NFKBIB,PIK3CG,PIK3R1,PIK3R6,PTPN11,SHC1,SOCS3,SOS2,TAB1
PAK Signaling	2.22	0.155	2.673	ARHGAP10,EPHB3,FGFR1,ITGB1,MYL4,NCK1,PAK4,PDGFRB,PIK3CG,PIK3R1,PIK3R6,PTK2B,PTPN11,SHC1,SOS2
HGF Signaling	1.67	0.134	2.673	AKT1,CDKN1A,DOCK1,ELK3,FGFR1,ITGB1,JUN,Map3k7,PIK3CG,PIK3R1,PIK3R6,PLCG2,PRKCD,PTPN11,SOS2
Nitric Oxide Signaling in the Cardiovascular System	1.77	0.138	2.84	ADRB1,AKT1,BDKRB2,CACNA1D,CACNA1S,CAV1,FGFR1,FLT1,PDE1B,PIK3CG,PIK3R1,PIK3R6,PRKACB,PRKCD,PTPN11
Th1 Pathway	1.67	0.131	2.84	CD28,CD3D,CD3G,FGFR1,HLA-A,ICOS,ICOSLG/LOC102723996,JAK2,NFATC4,NOTCH3,PIK3CG,PIK3R1,PIK3R6,PTPN11,SOCS3,TBX21
Renin-Angiotensin Signaling	1.49	0.127	2.84	ADCY4,FGFR1,JAK2,JUN,PAK4,PIK3CG,PIK3R1,PIK3R6,PLCG2,PRKACB,PRKCD,PTK2B,PTPN11,SHC1,SOS2
GM-CSF Signaling	2.08	0.164	2.887	AKT1,FGFR1,HCK,JAK2,PIK3CG,PIK3R1,PIK3R6,PIM1,PTPN11,RUNX1,SHC1,SOS2
CD28 Signaling in T Helper Cells	1.95	0.138	2.887	AKT1,CD28,CD3D,CD3G,FCER1G,FGFR1,FYN,HLA-A,JUN,NFATC4,NFKBIB,PIK3CG,PIK3R1,PIK3R6,PTPN11,WAS,ZAP70
Th2 Pathway	2.92	0.156	2.982	BMPR2,CD28,CD3D,CD3G,FGFR1,HLA-A,ICOS,ICOSLG/LOC102723996,IL2RB,IL4R,JAK2,JUN,NOTCH3,PIK3CG,PIK3R1,PIK3R6,PTPN11,S1PR1,SOCS3,TBX21,TGFBR1
iCOS-iCOSL Signaling in T Helper Cells	3.88	0.183	3	AKT1,CD28,CD3D,CD3G,FCER1G,FGFR1,GAB2,HLA-A,ICOS,ICOSLG/LOC102723996,IL2RB,INPP5D,NFATC4,NFKBIB,PIK3CG,PIK3R1,PIK3R6,PLEKHA3,PTPN11,SHC1,ZAP70
ERK/MAPK Signaling	2.3	0.131	3	BRAF,DOCK1,EIF4EBP1,ELK3,FGFR1,FYN,ITGB1,MAPKAPK5,MYC,PAK4,PIK3CG,PIK3R1,PIK3R6,PLA2G2F,PLCG2,PPP2R2A,PPP2R5A,PRKACB,PRKCD,PTK2B,PTPN11,RAPGEF3,SHC1,SOS2,TLN1
Ephrin Receptor Signaling	2	0.129	3	ACP1,AKT1,EPHB3,FYN,GNAI2,GNB3,GNG10,GNG12,GNG5,ITGB1,JAK2,MAP4K4,NCK1,PAK4,PIK3CG,PTPN11,RHOA,ROCK2,SHC1,SOS2,WAS,WIPF1
Signaling by Rho Family GTPases	1.84	0.117	3.128	CDH3,CYBB,EZR,FGFR1,FNBP1,GNAI2,GNB3,GNG10,GNG12,GNG5,ITGB1,JUN,MYL4,PAK4,PIK3CG,PIK3R1,PIK3R6,PIP4K2A,PIP4K2B,PIP5K1B,PTK2B,PTPN11,RHOA,RHOG,RHOT2,ROCK2,WAS,WIPF1
Sphingosine-1-phosphate Signaling	3.23	0.168	3.13	ADCY4,AKT1,FGFR1,FNBP1,GNAI2,PDGFRB,PIK3CG,PIK3R1,PIK3R6,PLCB1,PLCG2,PTK2B,PTPN11,RHOA,RHOG,RHOT2,S1PR1,SMPD2,SMPD4,SPHK1
TREM1 Signaling	1.47	0.145	3.162	AKT1,ITGB1,JAK2,PLCG2,Tlr12,Tlr13,TLR3,TLR5,TLR6,TLR7
Rac Signaling	1.58	0.13	3.207	CD44,CYBB,FGFR1,ITGB1,JUN,PAK4,PIK3CG,PIK3R1,PIK3R6,PIP4K2A,PIP4K2B,PIP5K1B,PTK2B,PTPN11,RHOA
Tec Kinase Signaling	3.6	0.159	3.273	FCER1G,FGFR1,FGR,FNBP1,FYN,GNAI2,GNB3,GNG10,GNG12,GNG5,HCK,ITGB1,JAK2,PAK4,PIK3CG,PIK3R1,PIK3R6,PLCG2,PRKCD,PTK2B,PTPN11,RHOA,RHOG,RHOT2,WAS,YES1
Dendritic Cell Maturation	2.46	0.139	3.411	AKT1,COL18A1,COL1A1,COL2A1,FCER1G,FCGR1A,FCGR3A/FCGR3B,FGFR1,FSCN1,HLA-A,IL15,JAK2,LEPR,NFKBIB,PIK3CG,PIK3R1,PIK3R6,PLCB1,PLCG2,PTPN11,TAB1,TLR3,TREM2
NF-ÎºB Signaling	3.64	0.157	3.657	AKT1,BMPR2,BRAF,CSNK2A1,FCER1G,FGFR1,FLT1,IRAK3,MAP4K4,NFKBIB,PDGFRB,PIK3CG,PIK3R1,PIK3R6,PLCG2,PRKACB,PTPN11,TAB1,TGFBR1,TLR3,TLR5,TLR6,TLR7,TNFAIP3,TNFRSF11A,TRAF5,ZAP70
Integrin Signaling	3.56	0.147	3.657	AKT1,BRAF,CAPN7,CAV1,DOCK1,FGFR1,FNBP1,FYN,ITGB1,ITGB3,ITGB7,NCK1,PAK4,PIK3CG,PIK3R1,PIK3R6,PLCG2,PTPN11,RAP2B,RHOA,RHOG,RHOT2,SHC1,SOS2,TLN1,TSPAN1,TSPAN4,TSPAN7,WAS,WIPF1,ZYX
Role of NFAT in Regulation of the Immune Response	3.16	0.149	3.71	AKT1,CD28,CD3D,CD3G,FCER1G,FCGR1A,FCGR3A/FCGR3B,FGFR1,FYN,GNAI2,GNB3,GNG10,GNG12,GNG5,HLA-A,JUN,NFATC4,NFKBIB,PIK3CG,PIK3R1,PIK3R6,PLCB1,PLCG2,PTPN11,SOS2,ZAP70
IL-8 Signaling	4.42	0.163	3.78	AKT1,ARRB2,BRAF,CXCR2,CYBB,EIF4EBP1,FGFR1,FLT1,FNBP1,GNAI2,GNB3,GNG10,GNG12,GNG5,HMOX1,IRAK3,ITGB3,JUN,MAP4K4,MMP2,NFKBIB,PIK3CG,PIK3R1,PIK3R6,PRKCD,PTK2B,PTPN11,RHOA,RHOG,RHOT2,ROCK2
Phagosome Formation	7.83	0.248	NaN	CLEC7A,FCER1G,FCGR1A,FCGR3A/FCGR3B,FGFR1,FN1,FNBP1,INPP5D,ITGB1,MRC2,PIK3CG,PIK3R1,PIK3R6,PLA2R1,PLCB1,PLCG2,PRKCD,PTPN11,RHOA,RHOG,RHOT2,SCARA3,Tlr12,Tlr13,TLR3,TLR5,TLR6,TLR7
CTLA4 Signaling in Cytotoxic T Lymphocytes	3.86	0.198	NaN	AKT1,CD28,CD3D,CD3G,CLTA,FCER1G,FGFR1,FYN,HLA-A,JAK2,PIK3CG,PIK3R1,PIK3R6,PPP2R2A,PPP2R5A,PTPN11,PTPN22,ZAP70
Leukocyte Extravasation Signaling	3.83	0.152	NaN	ARHGAP12,ARHGAP9,CD44,CLDN17,CLDN8,CYBB,EZR,F11R,FGFR1,GNAI2,ITGB1,ITGB3,MMP14,MMP17,MMP19,MMP2,NCF1,PIK3CG,PIK3R1,PIK3R6,PLCG2,PRKCD,PTK2B,PTPN11,RAPGEF3,RHOA,ROCK2,SELPLG,TIMP1,WAS,WIPF1
Natural Killer Cell Signaling	3.52	0.181	NaN	AKT1,CD300A,FCER1G,FCGR3A/FCGR3B,FGFR1,FYN,INPP5D,NCK1,PAK4,PIK3CG,PIK3R1,PIK3R6,PLCG2,PRKCD,PTPN11,SH3BP2,SHC1,SOS2,ZAP70
Mitochondrial Dysfunction	3.43	0.157	NaN	AIFM1,ATP5F1C,ATP5MC3,BACE1,COX5A,COX6B2,CPT1C,CYB5A,CYCS,GPX7,MT-ND4L,NDUFA1,NDUFA11,NDUFA4L2,NDUFAF2,NDUFB1,NDUFB4,NDUFB5,NDUFB6,RHOT2,SDHB,SDHD,UQCR10,UQCRB,UQCRFS1
Oxidative Phosphorylation	3.39	0.182	NaN	ATP5F1C,ATP5MC3,COX5A,COX6B2,CYB5A,CYCS,MT-ND4L,NDUFA1,NDUFA11,NDUFB1,NDUFB4,NDUFB5,NDUFB6,SDHB,SDHD,UQCR10,UQCRB,UQCRFS1
Protein Ubiquitination Pathway	2.76	0.131	NaN	ANAPC10,ANAPC2,CUL2,DNAJB4,DNAJC11,DNAJC12,HLA-A,HSPA12A,HSPA1L,HSPA9,PSMA1,PSMA2,PSMA3,PSMA6,PSMB4,PSMC6,PSMD12,PSMD3,PSMD5,PSMD6,SUGT1,UBE2A,UBE2D2,UBE2E1,UBE2E3,UBE2J2,UBE4A,UBR1,USP28,USP38,USP54,USP9X
Communication between Innate and Adaptive Immune Cells	2.75	0.188	NaN	CD28,FCER1G,HLA-A,HLA-E,HLA-F,IL15,Tlr12,Tlr13,TLR3,TLR5,TLR6,TLR7,TNFRSF13B
Role of JAK1 and JAK3 in Î³c Cytokine Signaling	2.69	0.186	NaN	FES,FGFR1,IL15,IL2RB,IL4R,JAK2,PIK3CG,PIK3R1,PIK3R6,PTK2B,PTPN11,SHC1,SOCS3
Erythropoietin Signaling	2.65	0.177	NaN	AKT1,FGFR1,JAK2,JUN,NFKBIB,PIK3CG,PIK3R1,PIK3R6,PLCG2,PRKCD,PTPN11,SHC1,SOCS3,SOS2
FAK Signaling	2.57	0.163	NaN	AKT1,CAPN7,DOCK1,FGFR1,FYN,HMMR,ITGB1,PAK4,PIK3CG,PIK3R1,PIK3R6,PLCG2,PTPN11,SOS2,TLN1,WAS
Prostanoid Biosynthesis	2.52	0.444	NaN	HPGDS,PTGES,PTGES3,TBXAS1
CCR5 Signaling in Macrophages	2.5	0.185	NaN	CD3D,CD3G,FCER1G,GNAI2,GNB3,GNG10,GNG12,GNG5,JUN,PLCG2,PRKCD,PTK2B
Crosstalk between Dendritic Cells and Natural Killer Cells	2.28	0.174	NaN	CD28,FSCN1,HLA-A,HLA-E,HLA-F,IL15,IL2RB,IL3RA,TLN1,TLR3,TLR7,TREM2
Th1 and Th2 Activation Pathway	2.09	0.131	NaN	BMPR2,CD28,CD3D,CD3G,FGFR1,HLA-A,ICOS,ICOSLG/LOC102723996,IL2RB,IL4R,JAK2,JUN,NFATC4,NOTCH3,PIK3CG,PIK3R1,PIK3R6,PTPN11,S1PR1,SOCS3,TBX21,TGFBR1
IL-3 Signaling	2.08	0.159	NaN	AKT1,FGFR1,GAB2,IL3RA,INPP5D,JAK2,JUN,PIK3CG,PIK3R1,PIK3R6,PRKCD,PTPN11,SHC1
IL-4 Signaling	2.04	0.157	NaN	AKT1,FGFR1,HLA-A,IL4R,INPP5D,JAK2,NFATC4,PIK3CG,PIK3R1,PIK3R6,PTPN11,SHC1,SOS2
Glucocorticoid Receptor Signaling	1.98	0.116	NaN	AKT1,CCNH,CD3D,CD3G,CDK7,CDKN1A,FCGR1A,FGFR1,FKBP5,GTF2B,HSPA1L,HSPA9,JAK2,JUN,NFATC4,NFKBIB,PIK3CG,PIK3R1,PIK3R6,PRKACB,PTGES3,PTPN11,SGK1,SHC1,SMAD4,SMARCC1,SOS2,TAB1,TAF5,TGFBR1,TSC22D3,TSG101
Myc Mediated Apoptosis Signaling	1.81	0.157	NaN	AKT1,BID,CYCS,FGFR1,MYC,PIK3CG,PIK3R1,PIK3R6,PTPN11,SHC1,SOS2
Superoxide Radicals Degradation	1.74	0.375	NaN	CYGB,GPX7,SOD3
Sphingomyelin Metabolism	1.74	0.375	NaN	SGMS2,SMPD2,SMPD4
Clathrin-mediated Endocytosis Signaling	1.64	0.119	NaN	ARRB2,CLTA,CSNK2A1,DNM2,FGF10,FGF2,FGF23,FGFR1,HIP1,ITGB1,ITGB3,ITGB7,PIK3CG,PIK3R1,PIK3R6,PTPN11,RAB11A,RAB5A,SH3GLB1,STAM,TSG101,USP9X
CCR3 Signaling in Eosinophils	1.64	0.13	NaN	FGFR1,GNAI2,GNB3,GNG10,GNG12,GNG5,PAK4,PIK3CG,PIK3R1,PIK3R6,PLA2G2F,PLCB1,PRKCD,PTPN11,RHOA,ROCK2
MSP-RON Signaling Pathway	1.58	0.158	NaN	CCR2,CSF1,FGFR1,IL3RA,JAK2,PIK3CG,PIK3R1,PIK3R6,PTPN11
ErbB Signaling	1.58	0.137	NaN	AKT1,FGFR1,JUN,NCK1,PAK4,PIK3CG,PIK3R1,PIK3R6,PLCG2,PRKCD,PTPN11,SHC1,SOS2
T Helper Cell Differentiation	1.55	0.149	NaN	CD28,FCER1G,HLA-A,ICOS,ICOSLG/LOC102723996,IL4R,IL6ST,RORC,TBX21,TGFBR1
Stearate Biosynthesis I (Animals)	1.49	0.171	NaN	ACOT1,ACOT4,ACSL3,ACSL4,DBT,TBXAS1,ZADH2
T Cell Receptor Signaling	1.48	0.13	NaN	CD28,CD3D,CD3G,FGFR1,FYN,JUN,NFATC4,PIK3CG,PIK3R1,PIK3R6,PTPN11,PTPN7,SOS2,ZAP70
Adipogenesis pathway	1.44	0.123	NaN	AKT1,BMP7,BMPR2,CCNH,CDK7,CEBPD,CLOCK,DDIT3,FGF2,FGFR1,HDAC7,KAT6A,NFATC4,SENP2,TBL1XR1,WNT5A
Docosahexaenoic Acid (DHA) Signaling	1.39	0.154	NaN	AKT1,BID,CYCS,FGFR1,PIK3CG,PIK3R1,PIK3R6,PTPN11
Dermatan Sulfate Biosynthesis	1.35	0.151	NaN	CHPF,CHST11,CHST15,CHSY1,CSGALNACT1,DSE,DSEL,HS3ST4
3-phosphoinositide Biosynthesis	1.33	0.112	NaN	ACP1,CD28,FGFR1,FYN,HACD2,PDGFRB,PI4K2B,PIK3CG,PIK3R1,PIK3R6,PIP4K2A,PIP4K2B,PIP5K1B,PPFIA1,PPP2R5A,PTPN11,PTPN22,PTPN7,PTPRO,SIRPA,SOCS3
2-oxobutanoate Degradation I	1.31	0.4	NaN	DLD,MCEE
Eicosanoid Signaling	1.3	0.141	NaN	DPEP2,HPGDS,PLA2G2F,PLA2G7,PLA2R1,PTGER1,PTGES,PTGIR,TBXAS1
